# Supplementary material for: Transcriptomic and immunophenotypic profiling reveals molecular and immunological hallmarks of colorectal cancer tumourigenesis
Source: Gut. 2022 Nov 28;72(7):1326–39. doi: 10.1136/gutjnl-2022-327608 (PMC10314051; doi:10.1136/gutjnl-2022-327608)
Supplement: Supplementary data [file gutjnl-2022-327608supp003.xlsx]

## Sheet: Sheet1
Antibody	Company #	AR buffer	Dilution
MUC4	abcam ab150381	TE	1/1000
Hsp47	abcam ab109117	TE	1/800
Amphiregulin	abcam ab234750	Citrate	1/400
NOTCH3	abcam ab23426	Citrate	1/8000
SPINK5/LEKTI	abcam ab246890	Citrate	1/750
Thy1/CD90	CST 13801	Citrate	1/1000
CD46	CST 13241	Citrate	1/2000
CD81	abcam ab219209	TE	1/8000
IFITM1	abcam ab233545	TE	1/8000
PDGFRB	CST 3169	Citrate	1/100
CD47	CST 63000	Citrate	1/1600
SIRPa	CST 13379	Citrate	1/50
