# Supplementary material for: Transcriptomic and immunophenotypic profiling reveals molecular and immunological hallmarks of colorectal cancer tumourigenesis
Source: Gut. 2022 Nov 28;72(7):1326–39. doi: 10.1136/gutjnl-2022-327608 (PMC10314051; doi:10.1136/gutjnl-2022-327608)
Supplement: Supplementary data [file gutjnl-2022-327608supp004.xlsx]

## Sheet: Sheet1
Target	Clone	Metal	Incubation Time	Temp	Dilution
CD8a	D8A8Y	146 Nd	5h	RT	50
LAG-3	D2G40	155 Gd	5h	RT	50
PD-1	D4W2J	160 Gd	5h	RT	50
ICOS	D1K2T	161 Dy	5h	RT	50
CD204	J5HTR3	164 Dy	5h	RT	50
CD103	EPR4166(2)	168 Er	5h	RT	50
Tbet	4B10	170 Er	5h	RT	50
CD163	EPR14643-36	173 Yb	5h	RT	50
HLA-DR	TAL 1B5	141 Pr	5h	RT	100
CD11b	D6X1N	144 Nd	5h	RT	100
TGFbeta	TB21	149 Sm	5h	RT	100
Granzyme B	D6E9W	150 Nd	5h	RT	100
TIM3	D5D5R	154 Sm	5h	RT	100
CD39	EPR20627	157 Gd	5h	RT	100
VISTA	D1L2G	158 Gd	5h	RT	100
CD14	D7A2T	163 Dy	5h	RT	100
CD56	E7X9M	167 Er	5h	RT	100
Cleaved-caspase	5A1E	172 Yb	5h	RT	100
CD7	EPR4242	174 Yb	5h	RT	100
CD11c	EP1347Y	176 Yb	5h	RT	100
CD4	EPR6855	145 Nd	Indirect ON	RT	50
TCRgd	H41	148 Nd	Indirect ON	4C	50
CD45	D9M8I	115In	Overnight	4C	50
CD3	EP449E	153 Eu	Overnight	4C	50
PD-L1	E1L3N	156 Gd	Overnight	4C	50
FOXP3	D608R	159 Tb	Overnight	4C	50
Vimentin	D21H3	194 Pt	Overnight	4C	50
Keratin	C11 and AE1/AE3	198 Pt	Overnight	4C	50
B catenin	D10A8	89Y	Overnight	4C	100
CD20	H1	142 Nd	Overnight	4C	100
CD68	D4B9C	143 Nd	Overnight	4C	100
CD31	89C2	147 Sm	Overnight	4C	100
CD57	HNK-1 / Leu-7	151 Eu	Overnight	4C	100
Ki-67	8D5	152 Sm	Overnight	4C	100
IDO	D5J4E	162 Dy	Overnight	4C	100
CD45RO	UCHL1	165 Ho	Overnight	4C	100
PDPN	D2-40	166 Er	Overnight	4C	100
CD38	EPR4106	169 Tm	Overnight	4C	100
CD15	BRA-4F1	171 Yb	Overnight	4C	100
p16ink4a	D3W8G	175 Lu	Overnight	4C	100
