# Supplementary material for: Transcriptomic and immunophenotypic profiling reveals molecular and immunological hallmarks of colorectal cancer tumourigenesis
Source: Gut. 2022 Nov 28;72(7):1326–39. doi: 10.1136/gutjnl-2022-327608 (PMC10314051; doi:10.1136/gutjnl-2022-327608)
Supplement: Supplementary data [file gutjnl-2022-327608supp005.xlsx]

## Sheet: PanCK_ANOVA_between_types
Gene	p_value	FDR
CD81	2.5849e-19	3.07026e-16
HLA-G	3.36467e-19	3.07026e-16
MUC4	3.39628e-18	2.06607e-15
SPINK5	8.88133e-18	3.50442e-15
CCL28	9.60114e-18	3.50442e-15
CD14	1.8405e-17	5.22764e-15
CASP7	2.00512e-17	5.22764e-15
IFITM1	5.24937e-17	1.19751e-14
NR3C1	6.58039e-17	1.20548e-14
IL1R2	6.60537e-17	1.20548e-14
DGLUCY	8.7194e-17	1.44663e-14
PPARGC1B	1.67825e-16	2.55234e-14
GPT	2.69182e-16	3.7789e-14
RNF43	4.48679e-16	5.84885e-14
POU2AF1	5.87234e-16	7.14468e-14
FOXA1	6.52951e-16	7.44772e-14
IL6R	1.54669e-15	1.66042e-13
CD79A	2.22014e-15	2.25098e-13
FZD8	3.64729e-15	3.50332e-13
SETBP1	4.73854e-15	4.32392e-13
ASPG	5.33277e-15	4.32983e-13
TTR	5.4092e-15	4.32983e-13
PRKAR2B	5.45678e-15	4.32983e-13
NAT1	6.26143e-15	4.7613e-13
CEBPE	7.11238e-15	5.19204e-13
IFITM2	7.63012e-15	5.35576e-13
ASPA	8.04913e-15	5.44062e-13
ADH1A	8.97243e-15	5.78465e-13
CD48	9.19204e-15	5.78465e-13
PRKCE	1.03217e-14	6.27904e-13
IRF4	1.09763e-14	6.46185e-13
ETV4	1.52838e-14	8.71654e-13
CHAD	1.63707e-14	8.982e-13
TNFRSF11A	1.67336e-14	8.982e-13
EFNA5	2.1249e-14	1.10798e-12
BCL2L1	2.35054e-14	1.19159e-12
PLCE1	2.65842e-14	1.31125e-12
IL10RA	2.80381e-14	1.34657e-12
FGFR2	3.12459e-14	1.46215e-12
AKT2	3.68286e-14	1.68031e-12
SPIB	3.97056e-14	1.76738e-12
FGF11	4.31262e-14	1.87394e-12
KLF4	4.44667e-14	1.88166e-12
ITGB7	4.53659e-14	1.88166e-12
EPOR	4.87843e-14	1.97847e-12
HSPA2	5.13874e-14	2.03874e-12
ADH1C	6.51065e-14	2.51982e-12
IL7R	6.62747e-14	2.51982e-12
KITLG	7.6928e-14	2.86517e-12
SLAMF7	8.03317e-14	2.93211e-12
CD3E	1.10871e-13	3.96745e-12
CD3D	1.54949e-13	5.42195e-12
BLK	1.57459e-13	5.42195e-12
TET2	1.61384e-13	5.45417e-12
NEFL	1.84491e-13	6.12174e-12
FAS	1.8971e-13	6.18253e-12
TSHR	2.02836e-13	6.49431e-12
ZBTB16	2.12081e-13	6.59794e-12
CTNNB1	2.13303e-13	6.59794e-12
TP73	2.2364e-13	6.80237e-12
GNG7	2.56687e-13	7.67958e-12
MASP2	2.65613e-13	7.81846e-12
MYC	2.76224e-13	8.00173e-12
BMP5	2.91915e-13	8.32415e-12
CD7	3.67215e-13	1.03103e-11
TNFRSF18	3.87693e-13	1.07203e-11
PSMB7	4.13202e-13	1.12551e-11
CD96	4.35557e-13	1.15688e-11
FOXL2	4.37396e-13	1.15688e-11
PIK3R5	4.6566e-13	1.21404e-11
BAG1	4.93836e-13	1.26937e-11
VSIR	5.16084e-13	1.30813e-11
MS4A4A	5.40192e-13	1.32163e-11
ITGAE	5.42972e-13	1.32163e-11
PNOC	5.43135e-13	1.32163e-11
SKP1	5.55365e-13	1.33361e-11
CCL26	5.87779e-13	1.39311e-11
SERPINB2	6.32156e-13	1.47256e-11
LEFTY2	6.37436e-13	1.47256e-11
AREG	6.71666e-13	1.51701e-11
FAM30A	6.73301e-13	1.51701e-11
IL5	6.86643e-13	1.5282e-11
CTSW	7.70196e-13	1.6935e-11
CTAGE1	8.44208e-13	1.83414e-11
IRAK1	8.80632e-13	1.88775e-11
HES5	8.89569e-13	1.88775e-11
RRAD	9.74548e-13	2.04431e-11
CD46	1.02531e-12	2.09532e-11
EGF	1.02902e-12	2.09532e-11
DEFB134	1.03331e-12	2.09532e-11
PF4	1.10934e-12	2.21726e-11
TNFSF8	1.11774e-12	2.21726e-11
PTCRA	1.13228e-12	2.22194e-11
MET	1.17455e-12	2.28038e-11
NAT8L	1.25045e-12	2.40219e-11
APOA4	1.27352e-12	2.42102e-11
GLI1	1.31889e-12	2.47893e-11
CXCR5	1.33115e-12	2.47893e-11
SERINC3	1.39472e-12	2.56699e-11
LY9	1.40657e-12	2.56699e-11
TIAM1	1.42952e-12	2.58304e-11
NKX3-1	1.54106e-12	2.75729e-11
SMPD3	1.57854e-12	2.79693e-11
PLA2G2A	1.64066e-12	2.87903e-11
CYP4A22	1.66466e-12	2.89333e-11
ITGA8	1.6912e-12	2.91173e-11
IL2RA	1.77628e-12	3.02964e-11
FCRL2	1.81766e-12	3.0715e-11
RET	1.85551e-12	3.10671e-11
MBL2	1.93256e-12	3.20629e-11
NFATC1	2.03833e-12	3.35131e-11
ADH1B	2.06171e-12	3.35948e-11
CD209	2.11721e-12	3.41938e-11
JAK2	2.32591e-12	3.69242e-11
NKX2-1	2.32673e-12	3.69242e-11
SRR	2.44056e-12	3.83942e-11
PLA2G1B	2.46144e-12	3.83942e-11
CALML3	2.55277e-12	3.94814e-11
LTK	2.66088e-12	4.06713e-11
FZD9	2.69649e-12	4.06713e-11
FANCE	2.69656e-12	4.06713e-11
PTGDR2	2.7438e-12	4.10445e-11
CMA1	2.82053e-12	4.18494e-11
FGF22	2.85362e-12	4.18721e-11
FLNA	2.88105e-12	4.18721e-11
GNAQ	2.90322e-12	4.18721e-11
CTSG	2.91384e-12	4.18721e-11
CCR2	2.98594e-12	4.2573e-11
FCN1	3.13732e-12	4.40982e-11
KRT14	3.14124e-12	4.40982e-11
SIX1	3.45896e-12	4.81877e-11
HDC	3.55196e-12	4.91085e-11
CD38	3.59527e-12	4.93336e-11
JAML	3.66537e-12	4.99201e-11
LAMC3	3.73746e-12	5.02464e-11
LAMA1	3.74439e-12	5.02464e-11
HHIP	3.86419e-12	5.14755e-11
BCL2	3.95505e-12	5.2304e-11
TNFRSF8	4.06106e-12	5.33197e-11
TIGIT	4.20088e-12	5.47615e-11
C6	4.31654e-12	5.55254e-11
POLR2J	4.32033e-12	5.55254e-11
CD2	4.37165e-12	5.5792e-11
PDGFD	4.7241e-12	5.98714e-11
RORC	4.77461e-12	6.00942e-11
MAP3K12	4.96639e-12	6.20798e-11
TRDC	5.08946e-12	6.29036e-11
ITK	5.10122e-12	6.29036e-11
CYP8B1	5.32548e-12	6.52282e-11
KAT2B	5.41246e-12	6.58516e-11
GATA3	5.6557e-12	6.83553e-11
CACNB2	5.97006e-12	7.15471e-11
ATOX1	6.00633e-12	7.15471e-11
SMAD2	6.0374e-12	7.15471e-11
TNFRSF17	6.14493e-12	7.23516e-11
TNFRSF12A	6.19861e-12	7.25158e-11
TNFRSF13B	6.49696e-12	7.5522e-11
FST	6.82029e-12	7.87787e-11
IL15	6.9341e-12	7.95895e-11
IL1RL1	7.0117e-12	7.99772e-11
CLEC14A	7.20403e-12	8.16605e-11
IL3	7.3266e-12	8.25373e-11
ICAM5	7.63975e-12	8.55371e-11
GATA2	8.12982e-12	9.0469e-11
BMP6	8.23464e-12	9.0839e-11
GZMM	8.26262e-12	9.0839e-11
COLEC12	8.69375e-12	9.50065e-11
MPPED1	8.75136e-12	9.50668e-11
ICAM4	8.81815e-12	9.52256e-11
CD27	8.94196e-12	9.59946e-11
MAPT	9.22931e-12	9.75247e-11
TCL1B	9.23952e-12	9.75247e-11
TMEM163	9.2448e-12	9.75247e-11
CDH2	9.54494e-12	1.00112e-10
MAPK8IP2	9.63599e-12	1.00355e-10
CD6	9.67808e-12	1.00355e-10
TNFRSF13C	9.83465e-12	1.01402e-10
ELANE	1.00548e-11	1.0309e-10
IFNA7	1.17597e-11	1.19896e-10
CREB3L4	1.22882e-11	1.24588e-10
TLR9	1.24523e-11	1.24971e-10
S100A7	1.2484e-11	1.24971e-10
TCL1A	1.25716e-11	1.24971e-10
CNTFR	1.25998e-11	1.24971e-10
MYCT1	1.32928e-11	1.31132e-10
NCAM1	1.37799e-11	1.35206e-10
CDC25B	1.41184e-11	1.37786e-10
CD8A	1.49432e-11	1.45061e-10
MS4A1	1.5197e-11	1.46744e-10
ECSIT	1.54646e-11	1.48086e-10
WNT2B	1.54983e-11	1.48086e-10
CPA3	1.57896e-11	1.50084e-10
CAMP	1.60872e-11	1.51936e-10
APOA1	1.6151e-11	1.51936e-10
PPARGC1A	1.6349e-11	1.5301e-10
HDAC2	1.69104e-11	1.57456e-10
CREB3L1	1.74577e-11	1.61727e-10
IL1A	1.80868e-11	1.65989e-10
CD69	1.80996e-11	1.65989e-10
FUT5	1.90472e-11	1.73805e-10
POU5F1	1.92962e-11	1.75201e-10
FCER2	1.9478e-11	1.75977e-10
PAX8	1.98685e-11	1.78621e-10
ESR2	2.03289e-11	1.81274e-10
PDCD1LG2	2.03622e-11	1.81274e-10
CD53	2.08275e-11	1.84515e-10
FCGR2B	2.13941e-11	1.8862e-10
TNR	2.16228e-11	1.89719e-10
BCL6B	2.18054e-11	1.90406e-10
CDC14A	2.22873e-11	1.93491e-10
FGF3	2.24305e-11	1.93491e-10
NTF3	2.24767e-11	1.93491e-10
SMC1B	2.37685e-11	2.0365e-10
CD37	2.48428e-11	2.11861e-10
PTPN11	2.52353e-11	2.14207e-10
IL2RB	2.56694e-11	2.15895e-10
IL12RB1	2.56708e-11	2.15895e-10
STAT4	2.59059e-11	2.16873e-10
IL32	2.69815e-11	2.24846e-10
MPL	2.75076e-11	2.28188e-10
EBI3	2.86919e-11	2.3505e-10
EPO	2.87161e-11	2.3505e-10
SELP	2.87212e-11	2.3505e-10
P2RY13	2.90562e-11	2.36338e-10
CSF2RB	2.91478e-11	2.36338e-10
HLA-DPB1	2.92671e-11	2.36338e-10
ACOT12	2.97342e-11	2.39052e-10
NLRP3	3.03646e-11	2.41796e-10
KLRK1	3.04633e-11	2.41796e-10
IL9	3.04936e-11	2.41796e-10
PBX3	3.06054e-11	2.41796e-10
FGF5	3.11638e-11	2.45147e-10
CD8B	3.16714e-11	2.47227e-10
STAG2	3.16992e-11	2.47227e-10
CCR5	3.19329e-11	2.4799e-10
WNT16	3.21766e-11	2.48561e-10
XCR1	3.22789e-11	2.48561e-10
CD36	3.32622e-11	2.55057e-10
GRIN1	3.44713e-11	2.63222e-10
MYCN	3.53587e-11	2.68873e-10
IRAK3	3.56741e-11	2.70146e-10
IL18RAP	3.72311e-11	2.80772e-10
NOG	3.86351e-11	2.9016e-10
WNT10B	3.98614e-11	2.98143e-10
PLA2G10	4.06222e-11	3.02594e-10
POLD4	4.10756e-11	3.04727e-10
CXCR6	4.27022e-11	3.15513e-10
IL17F	4.39645e-11	3.22482e-10
IL12RB2	4.39989e-11	3.22482e-10
NGFR	4.683e-11	3.41859e-10
WNT4	4.80271e-11	3.47844e-10
C1QB	4.82211e-11	3.47844e-10
LAMC2	4.82217e-11	3.47844e-10
CSF1R	4.86281e-11	3.48196e-10
FGF17	4.8652e-11	3.48196e-10
IL25	4.93745e-11	3.51869e-10
GLUL	4.95509e-11	3.51869e-10
TNFSF18	4.99334e-11	3.53211e-10
FZD4	5.0949e-11	3.58343e-10
GZMK	5.10516e-11	3.58343e-10
THBS4	5.15825e-11	3.59824e-10
APOA2	5.18369e-11	3.59824e-10
PPP2R2C	5.18541e-11	3.59824e-10
MFNG	5.21151e-11	3.60265e-10
CASP12	5.33683e-11	3.66237e-10
CDKN2D	5.33804e-11	3.66237e-10
IL17A	5.37173e-11	3.67169e-10
TNN	5.39679e-11	3.67505e-10
FUT7	5.48276e-11	3.71972e-10
MS4A2	5.59788e-11	3.77658e-10
C2	5.60796e-11	3.77658e-10
PNMA1	5.64662e-11	3.7801e-10
CCL23	5.65461e-11	3.7801e-10
LAG3	5.74436e-11	3.82608e-10
CACNA2D2	5.80857e-11	3.85477e-10
RIMKLA	5.83599e-11	3.85894e-10
C7	5.88331e-11	3.87619e-10
FOLH1	5.93696e-11	3.89747e-10
DLL1	6.30145e-11	4.12192e-10
CD180	6.3821e-11	4.15976e-10
KLRB1	6.57861e-11	4.25998e-10
IL16	6.58255e-11	4.25998e-10
SELL	6.72886e-11	4.33928e-10
TNFRSF4	6.84227e-11	4.38117e-10
CR1	6.86748e-11	4.38117e-10
IL26	6.87186e-11	4.38117e-10
TLR10	6.88985e-11	4.38117e-10
CSF1	6.93102e-11	4.39206e-10
SAMSN1	6.98889e-11	4.4134e-10
ITGB3	7.04578e-11	4.41726e-10
RXRG	7.05149e-11	4.41726e-10
CREB3L3	7.06761e-11	4.41726e-10
CXCL6	7.13595e-11	4.44475e-10
LY86	7.19156e-11	4.45369e-10
TNFSF12	7.19912e-11	4.45369e-10
IL2	7.25843e-11	4.47521e-10
NTRK2	7.38199e-11	4.53607e-10
NID2	7.63543e-11	4.67606e-10
PDGFRA	7.88301e-11	4.81153e-10
PRL	8.12017e-11	4.92607e-10
SOX10	8.12464e-11	4.92607e-10
HAVCR2	8.16267e-11	4.93274e-10
TNFSF13	8.2343e-11	4.95961e-10
SPN	8.37933e-11	5.01588e-10
EIF2AK2	8.3827e-11	5.01588e-10
CD160	8.42642e-11	5.02332e-10
CCL14	8.46947e-11	5.02332e-10
IL5RA	8.47772e-11	5.02332e-10
WNT5B	8.51944e-11	5.03171e-10
PPP3CC	8.63758e-11	5.07004e-10
CEBPB	8.63991e-11	5.07004e-10
CCL1	8.89851e-11	5.20506e-10
PGR	9.06328e-11	5.2845e-10
CD244	9.1284e-11	5.30552e-10
KRT1	9.16114e-11	5.30765e-10
PLA2G4E	9.3314e-11	5.38705e-10
WNT7B	9.35724e-11	5.38705e-10
SRD5A2	9.44179e-11	5.41864e-10
CD300A	9.54852e-11	5.45809e-10
IL22RA2	9.57035e-11	5.45809e-10
PDCD1	9.61634e-11	5.46723e-10
MAP3K20	9.76582e-11	5.53498e-10
SHC4	1.0069e-10	5.68911e-10
FASLG	1.02945e-10	5.79859e-10
FGF12	1.03329e-10	5.80233e-10
CDK4	1.03709e-10	5.80578e-10
MASP1	1.06542e-10	5.94614e-10
CASP1	1.07173e-10	5.96312e-10
TRAT1	1.11784e-10	6.2008e-10
FEZ1	1.12721e-10	6.2338e-10
ZEB2	1.14116e-10	6.29188e-10
TPI1	1.15636e-10	6.35652e-10
PLA2G3	1.16161e-10	6.35794e-10
LAIR1	1.16359e-10	6.35794e-10
FGF4	1.17505e-10	6.40139e-10
SIRT4	1.17979e-10	6.40811e-10
KRT5	1.22139e-10	6.61435e-10
TREM1	1.22749e-10	6.62654e-10
RASGRP1	1.2309e-10	6.62654e-10
ADORA2A	1.2375e-10	6.64246e-10
IL22	1.24823e-10	6.68043e-10
FOLH1B	1.26338e-10	6.74172e-10
ARG1	1.27156e-10	6.76556e-10
CD200	1.27726e-10	6.7717e-10
HSPA6	1.28013e-10	6.7717e-10
ASCL1	1.29977e-10	6.85375e-10
LEP	1.30315e-10	6.85375e-10
FCGR3A	1.30705e-10	6.85449e-10
PBK	1.31697e-10	6.88674e-10
ITGA4	1.32092e-10	6.88763e-10
LRP2	1.34824e-10	7.01005e-10
WRN	1.36864e-10	7.09596e-10
ROPN1	1.3905e-10	7.18887e-10
PRG2	1.40234e-10	7.21886e-10
TSLP	1.40973e-10	7.21886e-10
TGFB3	1.41269e-10	7.21886e-10
FGF2	1.41423e-10	7.21886e-10
IRGM	1.41608e-10	7.21886e-10
ISG20	1.42645e-10	7.25145e-10
PCK1	1.44354e-10	7.31793e-10
ITGAL	1.48243e-10	7.49426e-10
ANGPT2	1.51643e-10	7.64418e-10
CDH3	1.52046e-10	7.64418e-10
KLRD1	1.53133e-10	7.67771e-10
BTLA	1.54305e-10	7.70357e-10
C9	1.54494e-10	7.70357e-10
TXK	1.57351e-10	7.81187e-10
CCL13	1.57522e-10	7.81187e-10
GZMH	1.68411e-10	8.32928e-10
CCR9	1.70626e-10	8.41374e-10
PC	1.71041e-10	8.41374e-10
CCL19	1.74186e-10	8.54539e-10
SH2D1B	1.80396e-10	8.82635e-10
FCER1A	1.81111e-10	8.83761e-10
COL6A6	1.84427e-10	8.97545e-10
S100B	1.86974e-10	9.07519e-10
IL20RB	1.89712e-10	9.18368e-10
FGF1	1.91832e-10	9.26175e-10
ITGA2B	1.9564e-10	9.42068e-10
TNF	1.96931e-10	9.45787e-10
IBSP	1.99833e-10	9.57208e-10
DDB2	2.03181e-10	9.70694e-10
TRAC	2.052e-10	9.7778e-10
OSM	2.08238e-10	9.89671e-10
APOC3	2.12872e-10	1.00907e-09
PFKM	2.15312e-10	1.01799e-09
BAD	2.17095e-10	1.02377e-09
PTPRC	2.19126e-10	1.03068e-09
IL21R	2.22084e-10	1.04191e-09
CD80	2.2491e-10	1.05246e-09
TPO	2.32613e-10	1.08573e-09
HSD11B1	2.40296e-10	1.11872e-09
TERT	2.4456e-10	1.13568e-09
GIMAP6	2.45644e-10	1.13782e-09
EOMES	2.62736e-10	1.2139e-09
PLA2G5	2.65139e-10	1.22191e-09
TAL1	2.68643e-10	1.23495e-09
CXCL12	2.7093e-10	1.24233e-09
PRMT8	2.72e-10	1.24411e-09
PRKACG	2.73285e-10	1.24686e-09
PIK3CG	2.75021e-10	1.24875e-09
MEFV	2.75531e-10	1.24875e-09
CCL16	2.75751e-10	1.24875e-09
CCND1	2.80811e-10	1.26851e-09
CD3G	2.82759e-10	1.27416e-09
CD79B	2.85994e-10	1.28556e-09
LAT	2.87927e-10	1.29107e-09
GLS	2.97705e-10	1.33165e-09
MUC1	3.02806e-10	1.35115e-09
WNT3A	3.03934e-10	1.3524e-09
ADGRE1	3.04567e-10	1.3524e-09
NPM2	3.09969e-10	1.37304e-09
MAPK8IP1	3.12349e-10	1.38023e-09
MS4A6A	3.15133e-10	1.38752e-09
TARP	3.15519e-10	1.38752e-09
COL2A1	3.2063e-10	1.40661e-09
CD70	3.26828e-10	1.43036e-09
IL24	3.30192e-10	1.43922e-09
TPM4	3.30429e-10	1.43922e-09
KBTBD8	3.31842e-10	1.44193e-09
RASGRP2	3.34399e-10	1.44959e-09
CCL25	3.42926e-10	1.47962e-09
COL24A1	3.43429e-10	1.47962e-09
CD1D	3.43758e-10	1.47962e-09
MR1	3.58067e-10	1.53758e-09
SLAMF1	3.7349e-10	1.60004e-09
CASP9	3.78226e-10	1.61654e-09
DKK2	3.80878e-10	1.62407e-09
CD274	3.87372e-10	1.64791e-09
IFNB1	3.89976e-10	1.65513e-09
NOS3	3.97012e-10	1.68108e-09
C8B	3.98573e-10	1.68379e-09
LIFR	4.04514e-10	1.70494e-09
CD84	4.09742e-10	1.72045e-09
STC1	4.1008e-10	1.72045e-09
NAALAD2	4.14813e-10	1.73631e-09
SIGLEC5	4.23182e-10	1.76729e-09
TOX	4.33426e-10	1.80408e-09
IFNA1	4.33967e-10	1.80408e-09
PALMD	4.44008e-10	1.84163e-09
HLA-DOA	4.45219e-10	1.84246e-09
IL1B	4.50445e-10	1.85618e-09
CCL11	4.50861e-10	1.85618e-09
NTRK1	4.51587e-10	1.85618e-09
SOX11	4.53237e-10	1.85741e-09
CLECL1	4.53921e-10	1.85741e-09
XCL1	4.68384e-10	1.91231e-09
HHEX	4.75097e-10	1.93539e-09
CD22	4.77318e-10	1.93682e-09
NGF	4.77573e-10	1.93682e-09
ITCH	4.83161e-10	1.95514e-09
TNFRSF10C	5.09022e-10	2.05047e-09
TNFSF14	5.09511e-10	2.05047e-09
MAPK12	5.1009e-10	2.05047e-09
RPA3	5.16897e-10	2.07327e-09
FGF8	5.20411e-10	2.08279e-09
IGF1	5.44452e-10	2.17423e-09
KLRG1	5.47708e-10	2.17864e-09
CD19	5.47942e-10	2.17864e-09
CR2	5.51779e-10	2.18912e-09
MLPH	5.68449e-10	2.24924e-09
GZMA	5.69714e-10	2.24924e-09
MAPK11	5.7169e-10	2.24924e-09
FGF9	5.71862e-10	2.24924e-09
JAM3	5.78739e-10	2.27139e-09
CCL17	5.82833e-10	2.28255e-09
IL18R1	5.89312e-10	2.30299e-09
LTA	5.95033e-10	2.32037e-09
CD247	6.09527e-10	2.37183e-09
CCR1	6.16519e-10	2.39393e-09
TCF7	6.18775e-10	2.39759e-09
LTF	6.20347e-10	2.39859e-09
CACNG6	6.28339e-10	2.42435e-09
PSMD7	6.36922e-10	2.45228e-09
IL13	6.39872e-10	2.45845e-09
TMEFF2	6.4134e-10	2.45892e-09
F13A1	6.44892e-10	2.46735e-09
ICAM3	6.57444e-10	2.51012e-09
IFIT1	6.59902e-10	2.51424e-09
DUOX1	6.88109e-10	2.61625e-09
REN	7.27261e-10	2.75936e-09
FAM124B	7.30602e-10	2.76628e-09
FCGR3B	7.32923e-10	2.76933e-09
CYP4A11	7.47931e-10	2.82019e-09
BMPR1B	7.58138e-10	2.85279e-09
ICOS	7.76725e-10	2.91672e-09
CX3CR1	7.84416e-10	2.93708e-09
AXIN1	7.85367e-10	2.93708e-09
IL11	7.93621e-10	2.96188e-09
IL17B	7.9896e-10	2.97572e-09
SLC11A1	8.01346e-10	2.97853e-09
IFNA8	8.1215e-10	3.01255e-09
IL10	8.14525e-10	3.01523e-09
TNFRSF10D	8.26436e-10	3.05313e-09
LILRA1	8.32025e-10	3.06757e-09
AIRE	8.39136e-10	3.08755e-09
CCR3	8.70657e-10	3.19708e-09
TLR1	8.79953e-10	3.22473e-09
DTX1	8.84255e-10	3.234e-09
S100A8	8.88695e-10	3.24374e-09
OTOA	8.97925e-10	3.27088e-09
IL1R1	9.03282e-10	3.28384e-09
APOE	9.18107e-10	3.3311e-09
ITGB2	9.68019e-10	3.50523e-09
ALK	9.7934e-10	3.5392e-09
PPP2R3A	9.8229e-10	3.54284e-09
CD5	9.87563e-10	3.55378e-09
ESR1	9.89217e-10	3.55378e-09
TNFRSF9	9.96926e-10	3.57444e-09
RPLP0	1.01378e-09	3.62776e-09
GIMAP4	1.01732e-09	3.6333e-09
TIE1	1.02413e-09	3.65045e-09
PRKCG	1.03926e-09	3.69718e-09
PLCG2	1.04636e-09	3.71101e-09
CALML5	1.04854e-09	3.71101e-09
ZBTB32	1.04925e-09	3.71101e-09
CD86	1.05189e-09	3.71316e-09
NFKBIE	1.08551e-09	3.82443e-09
BATF3	1.09945e-09	3.86609e-09
F12	1.10629e-09	3.88265e-09
CACNB4	1.13444e-09	3.96623e-09
NFAM1	1.13524e-09	3.96623e-09
IL21	1.13663e-09	3.96623e-09
PPP2R1A	1.16204e-09	4.04717e-09
CACNA1E	1.17768e-09	4.09383e-09
TBX21	1.20857e-09	4.19323e-09
CXCR2	1.21427e-09	4.20502e-09
PPP2R2B	1.21944e-09	4.21492e-09
ULBP2	1.24733e-09	4.30316e-09
BMP2	1.25345e-09	4.31614e-09
FPR2	1.25694e-09	4.31998e-09
ANGPTL4	1.26591e-09	4.34264e-09
S100A12	1.27232e-09	4.35169e-09
TLR6	1.27332e-09	4.35169e-09
TPSB2	1.32351e-09	4.51478e-09
BDNF	1.3298e-09	4.52777e-09
PLA2G4A	1.34077e-09	4.54892e-09
UBE2C	1.341e-09	4.54892e-09
FGF7	1.34847e-09	4.56579e-09
SOX2	1.36216e-09	4.60361e-09
CD28	1.37705e-09	4.63955e-09
TCF7L1	1.37788e-09	4.63955e-09
FCAR	1.38829e-09	4.666e-09
COL11A2	1.39521e-09	4.68062e-09
TLR5	1.40987e-09	4.71703e-09
SPA17	1.41123e-09	4.71703e-09
MAP2K4	1.41968e-09	4.73658e-09
SYCP1	1.4295e-09	4.76067e-09
GNAS	1.44736e-09	4.80709e-09
RIMKLB	1.44921e-09	4.80709e-09
FGF21	1.45135e-09	4.80709e-09
PRKAA2	1.49204e-09	4.93291e-09
CALML6	1.5549e-09	5.13147e-09
RELN	1.56086e-09	5.14183e-09
CCL7	1.56966e-09	5.16149e-09
EGR2	1.59564e-09	5.23749e-09
JUP	1.61942e-09	5.30599e-09
ITGA7	1.62812e-09	5.32496e-09
IRF5	1.64056e-09	5.35604e-09
COL4A5	1.68859e-09	5.50122e-09
PPP3R2	1.69106e-09	5.50122e-09
TRBC1/2	1.72209e-09	5.59219e-09
ERG	1.74344e-09	5.65148e-09
C8A	1.76484e-09	5.71069e-09
CDKN2C	1.81157e-09	5.85154e-09
MIA	1.84404e-09	5.94588e-09
AMBP	1.85877e-09	5.98281e-09
AICDA	1.8773e-09	6.03183e-09
ETS2	1.89661e-09	6.08052e-09
PRAME	1.89912e-09	6.08052e-09
LAMP1	1.9094e-09	6.10271e-09
CACNG1	1.91981e-09	6.12525e-09
PTPN5	1.92628e-09	6.13519e-09
WNT7A	1.94812e-09	6.19394e-09
HGF	1.97617e-09	6.2722e-09
PPBP	1.99227e-09	6.31232e-09
RPS6KA5	2.00065e-09	6.32178e-09
PTTG2	2.00218e-09	6.32178e-09
GADL1	2.06796e-09	6.51817e-09
LAIR2	2.07591e-09	6.53195e-09
NKG7	2.08354e-09	6.5447e-09
CDKN2B	2.10102e-09	6.58825e-09
SPACA3	2.18094e-09	6.82711e-09
LCK	2.23048e-09	6.97025e-09
SLAMF6	2.35361e-09	7.34247e-09
HLA-DQA2	2.40672e-09	7.49533e-09
DLL3	2.43809e-09	7.5801e-09
LRRN3	2.44958e-09	7.60286e-09
CD44	2.4795e-09	7.68267e-09
SLC16A1	2.48382e-09	7.68302e-09
CD1C	2.53029e-09	7.80819e-09
SOCS2	2.53285e-09	7.80819e-09
MPO	2.5375e-09	7.80934e-09
UBC	2.59231e-09	7.96459e-09
PKP3	2.60956e-09	8.0041e-09
POU2F2	2.64659e-09	8.09889e-09
CACNA2D4	2.64933e-09	8.09889e-09
GHR	2.6984e-09	8.23508e-09
AXIN2	2.74206e-09	8.35436e-09
PIK3CD	2.76077e-09	8.39734e-09
CD4	2.80477e-09	8.51698e-09
PRKCB	2.8109e-09	8.52141e-09
SFRP1	2.90219e-09	8.78359e-09
API5	2.97221e-09	8.97392e-09
SELPLG	2.97492e-09	8.97392e-09
NR4A3	3.03505e-09	9.14022e-09
CCL27	3.1222e-09	9.38719e-09
CCR7	3.1441e-09	9.43746e-09
LTB	3.17218e-09	9.50612e-09
SNCA	3.22758e-09	9.65628e-09
TAF3	3.25622e-09	9.72602e-09
AQP9	3.27293e-09	9.75995e-09
CTLA4	3.32013e-09	9.88456e-09
COL4A4	3.36434e-09	9.99987e-09
RAD21	3.37187e-09	1.0006e-08
ITGAM	3.47245e-09	1.02783e-08
IFNG	3.47492e-09	1.02783e-08
FPR1	3.48156e-09	1.02813e-08
CCNA1	3.53925e-09	1.04348e-08
NegProbe	3.6365e-09	1.06985e-08
VEGFC	3.64043e-09	1.06985e-08
CACNA2D1	3.72687e-09	1.0935e-08
DDX43	3.73852e-09	1.09515e-08
CD163	3.81977e-09	1.11716e-08
LAMB4	3.86849e-09	1.1296e-08
FGF6	3.89602e-09	1.13582e-08
CD1E	3.93663e-09	1.14583e-08
MTF1	4.04145e-09	1.17447e-08
CMKLR1	4.09724e-09	1.18879e-08
SELE	4.16335e-09	1.20605e-08
NODAL	4.20962e-09	1.21752e-08
ZAP70	4.36206e-09	1.25939e-08
PMEL	4.36818e-09	1.25939e-08
MAP3K5	4.38261e-09	1.26155e-08
IL12A	4.39472e-09	1.26162e-08
ROBO4	4.39667e-09	1.26162e-08
IL4	4.52113e-09	1.2953e-08
PAX5	4.60685e-09	1.31779e-08
FGFR1	4.63763e-09	1.3243e-08
KLRF1	4.64412e-09	1.3243e-08
CD207	4.85298e-09	1.3817e-08
IL11RA	4.89205e-09	1.39065e-08
LY6E	4.90366e-09	1.39179e-08
ROR2	4.92862e-09	1.3967e-08
TMEM140	4.98603e-09	1.41078e-08
RASGRF1	5.10735e-09	1.44287e-08
MMRN2	5.14941e-09	1.4525e-08
SOST	5.17164e-09	1.45652e-08
PSMB2	5.26206e-09	1.4797e-08
CD1A	5.59632e-09	1.57127e-08
RORA	5.63842e-09	1.58066e-08
CCL5	5.81408e-09	1.62578e-08
CLEC4C	5.81716e-09	1.62578e-08
FZD2	6.00412e-09	1.67546e-08
CCL18	6.10304e-09	1.70047e-08
IL12B	6.24663e-09	1.73782e-08
OLFML2B	6.3647e-09	1.76797e-08
CACNA1G	6.52533e-09	1.80984e-08
IL23R	6.67198e-09	1.84631e-08
TWIST2	6.67705e-09	1.84631e-08
TLR3	6.74557e-09	1.86243e-08
ITGAX	7.13321e-09	1.96648e-08
TREM2	7.19707e-09	1.98109e-08
CRP	7.52119e-09	2.06719e-08
IL1RN	7.75067e-09	2.12706e-08
PRM1	8.1493e-09	2.2331e-08
TRGC1/2	8.46679e-09	2.31663e-08
CXCL13	8.48014e-09	2.3168e-08
GATA1	8.50723e-09	2.32073e-08
LILRB2	8.67931e-09	2.36414e-08
WNT6	8.85787e-09	2.40918e-08
CYP19A1	9.02701e-09	2.45153e-08
NFATC4	9.21838e-09	2.49978e-08
CACNA1H	9.25301e-09	2.50545e-08
C3AR1	9.30107e-09	2.51473e-08
FGF10	9.58691e-09	2.58818e-08
MAGEA4	9.60979e-09	2.59053e-08
DKK1	9.71151e-09	2.61409e-08
FGF14	9.91369e-09	2.66458e-08
C1QA	1.02971e-08	2.76355e-08
SIGLEC8	1.05042e-08	2.815e-08
PLA1A	1.05238e-08	2.81612e-08
CCL22	1.06592e-08	2.845e-08
PMCH	1.06629e-08	2.845e-08
ARNT2	1.08366e-08	2.88711e-08
KLRC1	1.11802e-08	2.97373e-08
G6PD	1.12009e-08	2.97373e-08
IFNL1	1.12105e-08	2.97373e-08
CD33	1.13009e-08	2.99336e-08
RRAS2	1.13991e-08	3.01497e-08
GNLY	1.16269e-08	3.07079e-08
CCL21	1.18676e-08	3.12982e-08
TGFB2	1.18989e-08	3.13354e-08
SOX9	1.23477e-08	3.24705e-08
APLNR	1.25776e-08	3.30276e-08
TTC30A	1.26056e-08	3.30536e-08
FGF23	1.26585e-08	3.31445e-08
CCR4	1.31578e-08	3.44026e-08
TNFSF4	1.34104e-08	3.50128e-08
CCL3L1	1.4015e-08	3.64879e-08
CSF3R	1.40154e-08	3.64879e-08
MAP3K13	1.42149e-08	3.69547e-08
APC	1.4246e-08	3.69828e-08
BMP8A	1.46396e-08	3.79507e-08
IL1RL2	1.52531e-08	3.94849e-08
CHIT1	1.54723e-08	3.99956e-08
SH2B2	1.56489e-08	4.0395e-08
LILRA5	1.60075e-08	4.12624e-08
PGF	1.61539e-08	4.15809e-08
HPGD	1.62013e-08	4.16443e-08
IGLL1	1.65318e-08	4.2434e-08
COL4A3	1.74715e-08	4.47831e-08
MAGEB2	1.85418e-08	4.74598e-08
CLEC5A	1.91576e-08	4.89672e-08
CXCR1	1.92066e-08	4.89686e-08
KDR	1.92118e-08	4.89686e-08
FGFR3	1.934e-08	4.92266e-08
ADH4	1.96419e-08	4.98805e-08
NCR1	1.96515e-08	4.98805e-08
DUSP2	1.97636e-08	5.00952e-08
CCL3	1.98949e-08	5.03582e-08
GRIN2A	2.02953e-08	5.13003e-08
CD40LG	2.07051e-08	5.2264e-08
PHF6	2.0798e-08	5.2426e-08
PRKDC	2.14294e-08	5.39429e-08
CASP10	2.16671e-08	5.44662e-08
NOS1	2.31428e-08	5.80958e-08
KRT6A/B/C	2.45319e-08	6.14983e-08
TPTE	2.45704e-08	6.15103e-08
SLC7A5	2.46767e-08	6.16918e-08
TNFAIP6	2.47407e-08	6.17671e-08
FZD1	2.485e-08	6.19552e-08
DTX3L	2.49426e-08	6.21012e-08
APOB	2.66267e-08	6.62039e-08
CD1B	2.67745e-08	6.64809e-08
CD47	2.73265e-08	6.77593e-08
C8G	2.75303e-08	6.8172e-08
FPR3	2.76871e-08	6.84674e-08
IFNA17	2.84849e-08	7.03449e-08
COL1A1	2.87153e-08	7.08181e-08
MICA	2.99091e-08	7.36627e-08
MRC1	3.00855e-08	7.39974e-08
MLANA	3.07487e-08	7.55269e-08
CLCF1	3.23942e-08	7.94615e-08
MARCO	3.37374e-08	8.26453e-08
GLI3	3.40553e-08	8.33121e-08
MEF2C	3.44041e-08	8.40529e-08
NUMBL	3.45848e-08	8.43814e-08
DIPK2B	3.51789e-08	8.57162e-08
PAX3	3.55058e-08	8.6308e-08
FLG	3.55163e-08	8.6308e-08
MAP2K6	3.55934e-08	8.63802e-08
CLEC6A	3.58879e-08	8.69793e-08
GRIA3	3.61435e-08	8.74827e-08
CEACAM3	3.70327e-08	8.95162e-08
ACVR1C	3.74718e-08	9.04578e-08
LILRB1	3.79507e-08	9.14928e-08
FCGR1A	3.86012e-08	9.2894e-08
TIRAP	3.86337e-08	9.2894e-08
IL13RA2	4.07514e-08	9.78166e-08
CDH11	4.07882e-08	9.78166e-08
FCGR2A	4.10221e-08	9.82484e-08
APOM	4.15783e-08	9.94501e-08
CLEC7A	4.17273e-08	9.96758e-08
VTCN1	4.31405e-08	1.02917e-07
GNGT1	4.54814e-08	1.0836e-07
LRRC32	4.59702e-08	1.09381e-07
IL3RA	4.62239e-08	1.09705e-07
FCER1G	4.62265e-08	1.09705e-07
WT1	4.64318e-08	1.10049e-07
IFNL2	4.68114e-08	1.10805e-07
BST1	4.726e-08	1.11722e-07
IL27	4.97177e-08	1.1738e-07
COL4A6	5.04445e-08	1.18942e-07
RNLS	5.21227e-08	1.22741e-07
NRDE2	5.33469e-08	1.25462e-07
ENDOG	5.43242e-08	1.27596e-07
CT45A1	5.51317e-08	1.29326e-07
RASAL1	5.54843e-08	1.29986e-07
FOXJ1	5.8752e-08	1.37465e-07
CCL8	5.99606e-08	1.40113e-07
AKT3	6.24634e-08	1.45775e-07
FUT8	6.28234e-08	1.46427e-07
HSPA1A	6.30618e-08	1.46796e-07
MICB	6.59555e-08	1.53336e-07
KIT	6.62582e-08	1.53844e-07
CD34	6.66048e-08	1.54452e-07
TLR7	6.86077e-08	1.58895e-07
CACNA2D3	6.91552e-08	1.5996e-07
LILRB4	7.09101e-08	1.63811e-07
TNFSF11	7.1583e-08	1.65157e-07
RAC3	7.29028e-08	1.67989e-07
SHC3	7.43924e-08	1.71206e-07
TNKS	7.46405e-08	1.7156e-07
GADD45G	7.73456e-08	1.77554e-07
FAAP24	7.93798e-08	1.81995e-07
KYAT1	8.18515e-08	1.87427e-07
SMC1A	8.29429e-08	1.89688e-07
CCR6	8.31866e-08	1.90007e-07
TWIST1	8.84284e-08	2.01727e-07
IFIT2	8.85401e-08	2.0173e-07
NUPR1	9.02265e-08	2.05302e-07
ITGA5	9.03327e-08	2.05302e-07
CFP	9.1979e-08	2.08588e-07
NDUFA7	9.20071e-08	2.08588e-07
HAMP	9.2323e-08	2.09044e-07
CSF3	9.31873e-08	2.10739e-07
BRD7	9.39696e-08	2.12246e-07
SYT17	9.42408e-08	2.12595e-07
PAK3	9.58914e-08	2.16052e-07
CEACAM6	9.69824e-08	2.1824e-07
TRAF7	9.88804e-08	2.22237e-07
BCL2A1	1.01561e-07	2.27982e-07
BAGE	1.05754e-07	2.37103e-07
MAPK10	1.07745e-07	2.4127e-07
SOX17	1.08539e-07	2.42749e-07
LILRA3	1.10164e-07	2.46083e-07
COL1A2	1.15986e-07	2.58771e-07
RPS6KB1	1.19545e-07	2.66384e-07
SOD1	1.2159e-07	2.70612e-07
KIR2DS2	1.21826e-07	2.70808e-07
OAS3	1.22622e-07	2.72245e-07
TRAF3	1.24853e-07	2.76861e-07
NPM1	1.26255e-07	2.7963e-07
GAGE1	1.26713e-07	2.80305e-07
FLT3LG	1.27018e-07	2.80638e-07
LAMP3	1.27613e-07	2.81613e-07
GPX1	1.28202e-07	2.82445e-07
C5AR1	1.283e-07	2.82445e-07
OLR1	1.30359e-07	2.86632e-07
DUSP4	1.34704e-07	2.95529e-07
GPX4	1.34729e-07	2.95529e-07
ELOB	1.35062e-07	2.95904e-07
RAB7A	1.3614e-07	2.97909e-07
KRT6B	1.41562e-07	3.09402e-07
IL2RG	1.48868e-07	3.24981e-07
UQCR10	1.51208e-07	3.29696e-07
RHOB	1.53659e-07	3.3464e-07
PARP4	1.55744e-07	3.38776e-07
FGF16	1.58088e-07	3.43465e-07
MSR1	1.69639e-07	3.68122e-07
VEGFA	1.70707e-07	3.69999e-07
NOS2	1.74094e-07	3.76894e-07
CCNB3	1.75943e-07	3.80445e-07
CLEC4E	1.80183e-07	3.89154e-07
CTAG1B	1.81762e-07	3.92098e-07
XCL2	1.94117e-07	4.18256e-07
TNFSF9	2.02718e-07	4.36275e-07
PASD1	2.03054e-07	4.36482e-07
NDUFA6	2.06622e-07	4.43629e-07
ERCC6	2.10384e-07	4.51175e-07
ITGA6	2.19662e-07	4.70521e-07
IL6	2.19947e-07	4.70579e-07
HK2	2.25449e-07	4.81784e-07
HLA-DOB	2.26399e-07	4.8325e-07
SIGLEC1	2.31691e-07	4.93968e-07
C5	2.34799e-07	5.00009e-07
FANCC	2.44635e-07	5.20349e-07
TUBB	2.45829e-07	5.22278e-07
CIC	2.51945e-07	5.34651e-07
MAPKAPK2	2.5411e-07	5.3862e-07
ZEB1	2.54593e-07	5.39016e-07
INHBB	2.57645e-07	5.44846e-07
IFNA2	2.59842e-07	5.48857e-07
WNT2	2.65909e-07	5.61021e-07
TDO2	2.66456e-07	5.61528e-07
RBP4	2.74141e-07	5.77056e-07
TLR8	2.79045e-07	5.86701e-07
CLU	2.80474e-07	5.89027e-07
CFD	2.82345e-07	5.92275e-07
BRAF	2.82927e-07	5.92816e-07
CDKN1C	2.83699e-07	5.93751e-07
KIR2DS3	2.90818e-07	6.07952e-07
ATRX	3.03688e-07	6.34131e-07
BAIAP3	3.04867e-07	6.35865e-07
TP53	3.08089e-07	6.41852e-07
RIN1	3.24015e-07	6.74262e-07
TPR	3.26927e-07	6.79547e-07
ITGA2	3.28112e-07	6.81233e-07
GOT1	3.29728e-07	6.83811e-07
RAG1	3.35776e-07	6.95564e-07
CES3	3.37596e-07	6.9854e-07
AURKA	3.44642e-07	7.12312e-07
SMARCA4	3.4707e-07	7.16519e-07
TNFSF13B	3.57414e-07	7.37041e-07
FGFR4	3.62104e-07	7.45495e-07
DTX3	3.62331e-07	7.45495e-07
FYN	3.71708e-07	7.63928e-07
ADAM12	3.72488e-07	7.64668e-07
ENTPD1	3.88745e-07	7.97145e-07
PCNA	4.11875e-07	8.43627e-07
NDUFA4L2	4.1921e-07	8.57689e-07
IL18	4.24293e-07	8.67116e-07
APOC2	4.30338e-07	8.78486e-07
GAS1	4.44941e-07	9.07282e-07
CARD11	4.49837e-07	9.16242e-07
RASGRF2	4.72066e-07	9.60446e-07
MIF	4.73045e-07	9.61366e-07
BBS1	4.79624e-07	9.73653e-07
NDUFB1	5.20053e-07	1.05455e-06
BCAT1	5.31782e-07	1.07683e-06
LILRA4	5.32217e-07	1.07683e-06
IL17RA	5.49816e-07	1.1112e-06
STMN1	5.66916e-07	1.14449e-06
LILRB3	5.67627e-07	1.14466e-06
IL1RAP	5.69664e-07	1.1475e-06
CDH5	5.71037e-07	1.149e-06
LDHA	5.72803e-07	1.15128e-06
PIN1	5.84217e-07	1.17293e-06
VEGFD	5.98403e-07	1.20009e-06
PIK3R3	6.55831e-07	1.31382e-06
RAD50	6.61516e-07	1.32376e-06
MAF	6.65468e-07	1.32985e-06
CXCR4	6.66019e-07	1.32985e-06
CRLF2	6.78423e-07	1.35314e-06
MAGEA1	6.94923e-07	1.38454e-06
AKR1C4	7.16322e-07	1.42561e-06
TICAM2	7.25402e-07	1.44211e-06
CSF2	7.26572e-07	1.44287e-06
HSD17B8	7.46015e-07	1.47987e-06
IL1RAPL2	7.48595e-07	1.48337e-06
BTK	7.5217e-07	1.48884e-06
PDGFC	7.89823e-07	1.56168e-06
H3-3A	7.93237e-07	1.56673e-06
CDH1	7.99325e-07	1.57705e-06
RPL23	8.03321e-07	1.58322e-06
OPN3	8.1791e-07	1.61023e-06
ATG10	8.31308e-07	1.63485e-06
SLC16A2	8.79846e-07	1.72844e-06
CACNA1C	8.96448e-07	1.75916e-06
FN1	9.26805e-07	1.81678e-06
TGFBR2	9.69005e-07	1.89746e-06
NRP1	9.73379e-07	1.90398e-06
SPO11	9.82939e-07	1.92062e-06
OASL	9.9585e-07	1.94377e-06
SELENOK	1.01733e-06	1.98357e-06
IL34	1.03148e-06	2.00817e-06
PTGS2	1.03214e-06	2.00817e-06
NFKBIZ	1.04902e-06	2.03883e-06
PTGER4	1.05616e-06	2.05051e-06
ADH6	1.06782e-06	2.07096e-06
AFDN	1.0754e-06	2.08345e-06
OTC	1.08162e-06	2.09327e-06
COL3A1	1.10347e-06	2.13331e-06
ID4	1.12906e-06	2.18047e-06
RAC2	1.13805e-06	2.1955e-06
E2F4	1.17979e-06	2.27363e-06
TNFRSF10A	1.18774e-06	2.28652e-06
KIR2DL1	1.2462e-06	2.39654e-06
KLRC2	1.25955e-06	2.41967e-06
MCAT	1.33525e-06	2.56239e-06
MAP4K2	1.39397e-06	2.67227e-06
CLEC4A	1.40869e-06	2.69764e-06
CACNB3	1.45599e-06	2.78531e-06
NOD2	1.49304e-06	2.85319e-06
PRR5	1.50037e-06	2.8642e-06
FGF13	1.52369e-06	2.90569e-06
AMH	1.54677e-06	2.94584e-06
CRABP2	1.54798e-06	2.94584e-06
LEPR	1.61257e-06	3.06555e-06
LY96	1.71418e-06	3.25533e-06
OAZ1	1.75001e-06	3.31992e-06
TECR	1.90798e-06	3.61585e-06
TICAM1	1.93315e-06	3.65975e-06
CCRL2	1.96527e-06	3.7167e-06
HMGA2	1.97993e-06	3.74055e-06
ID2	2.01378e-06	3.80057e-06
GDF6	2.07112e-06	3.90474e-06
BLM	2.09003e-06	3.93633e-06
ADM	2.1041e-06	3.95874e-06
MMP3	2.1475e-06	4.03625e-06
ARG2	2.17052e-06	4.0753e-06
MMP11	2.24582e-06	4.21235e-06
CAMK2B	2.33908e-06	4.38277e-06
IGF2R	2.35883e-06	4.41525e-06
RPL7A	2.36912e-06	4.42997e-06
CHUK	2.48128e-06	4.63495e-06
CX3CL1	2.64487e-06	4.93548e-06
SIRPB2	2.64863e-06	4.93743e-06
ERO1A	2.76902e-06	5.15659e-06
COL6A3	2.79747e-06	5.20426e-06
NRAS	2.92085e-06	5.42825e-06
SH2D1A	3.00317e-06	5.57558e-06
PYCARD	3.11382e-06	5.77512e-06
TLR2	3.13056e-06	5.79461e-06
PDK1	3.13067e-06	5.79461e-06
JADE1	3.15252e-06	5.82912e-06
KIR3DL2	3.15867e-06	5.83443e-06
HIF1A	3.16178e-06	5.83443e-06
MAGEC2	3.18953e-06	5.87968e-06
PVR	3.24352e-06	5.97318e-06
CARD9	3.3257e-06	6.11561e-06
MLF1	3.32756e-06	6.11561e-06
MED12	3.38219e-06	6.20976e-06
WNT3	3.45884e-06	6.34411e-06
TNFRSF14	3.57129e-06	6.54379e-06
HLA-DMB	3.58228e-06	6.55621e-06
KRT18	3.58526e-06	6.55621e-06
IL15RA	3.78731e-06	6.91875e-06
MX1	3.81051e-06	6.95419e-06
HOXA10	4.01488e-06	7.31983e-06
ACTB	4.16602e-06	7.58782e-06
NFKBIA	4.30024e-06	7.82447e-06
DACH2	4.60527e-06	8.37114e-06
WIPF1	4.83071e-06	8.77219e-06
RAD51	4.92364e-06	8.93204e-06
IL23A	4.93838e-06	8.94989e-06
TOP2A	5.29038e-06	9.57831e-06
HMGB1	5.44019e-06	9.83978e-06
DSC3	5.54598e-06	1.00212e-05
PRKACB	5.79039e-06	1.04525e-05
NFE2L2	5.86667e-06	1.05797e-05
MCM7	5.9036e-06	1.06358e-05
PDGFRB	6.39584e-06	1.15113e-05
DUSP5	6.48497e-06	1.16602e-05
VCAM1	6.69994e-06	1.20348e-05
IFI27	7.05325e-06	1.2657e-05
HEY1	7.1253e-06	1.27738e-05
FZD10	7.33873e-06	1.31435e-05
ELK1	7.38989e-06	1.32221e-05
WNT10A	7.46596e-06	1.33451e-05
GLUD1	7.84307e-06	1.40055e-05
TGFB1	7.89119e-06	1.40776e-05
PRUNE1	8.26901e-06	1.47372e-05
RPS6	8.58951e-06	1.52935e-05
C4BPA	8.59988e-06	1.5297e-05
FLNC	8.74073e-06	1.55325e-05
PECAM1	8.8003e-06	1.56231e-05
FCGRT	8.82793e-06	1.56569e-05
SNAI2	8.94901e-06	1.58563e-05
ATG16L1	8.9978e-06	1.59272e-05
IFNGR2	9.03613e-06	1.59796e-05
CEACAM1	9.26411e-06	1.63669e-05
RUNX1T1	9.28473e-06	1.63875e-05
PDGFB	9.34721e-06	1.64818e-05
PAK5	9.42815e-06	1.66085e-05
CXCR3	9.7586e-06	1.7174e-05
PLAT	1.02587e-05	1.80367e-05
ILF3	1.05835e-05	1.85898e-05
COL5A1	1.06612e-05	1.87084e-05
MMP7	1.10996e-05	1.94589e-05
TFDP1	1.1233e-05	1.96739e-05
FSTL3	1.13175e-05	1.98029e-05
BRCA2	1.13919e-05	1.99139e-05
PDPN	1.14091e-05	1.99249e-05
CCL15	1.1984e-05	2.09089e-05
ETV1	1.20872e-05	2.10688e-05
AR	1.27816e-05	2.22581e-05
RANBP2	1.33668e-05	2.3255e-05
THBD	1.37486e-05	2.38963e-05
FOXP3	1.37795e-05	2.39272e-05
CASP8	1.44149e-05	2.50068e-05
FAP	1.46067e-05	2.53155e-05
FGF18	1.52097e-05	2.63355e-05
IL13RA1	1.55449e-05	2.68904e-05
MAP3K8	1.57318e-05	2.7188e-05
TFEB	1.61366e-05	2.78612e-05
CDKN2A	1.7379e-05	2.9978e-05
COL11A1	1.76723e-05	3.04551e-05
MAP3K14	1.85886e-05	3.19741e-05
IL19	1.85888e-05	3.19741e-05
NUP107	1.92118e-05	3.30146e-05
BNIP3	2.00804e-05	3.44749e-05
LAMB3	2.02193e-05	3.46807e-05
LCP1	2.05974e-05	3.5296e-05
SOCS3	2.1142e-05	3.61953e-05
SFRP2	2.19261e-05	3.75024e-05
ANP32B	2.32825e-05	3.97852e-05
PLAU	2.46223e-05	4.20353e-05
ANGPT1	2.46676e-05	4.20732e-05
ATR	2.51659e-05	4.2883e-05
KRT7	2.54871e-05	4.33899e-05
GPC4	2.55763e-05	4.35011e-05
MAPK14	2.56513e-05	4.35882e-05
STK11IP	2.63191e-05	4.46812e-05
PLCB4	2.8613e-05	4.85304e-05
MAGEA12	3.08115e-05	5.22108e-05
SDHA	3.26015e-05	5.51927e-05
PIAS4	3.30929e-05	5.59727e-05
TBC1D10B	3.39507e-05	5.73704e-05
CTSH	3.49192e-05	5.89523e-05
USP9Y	3.58804e-05	6.05191e-05
NDUFA11	3.59607e-05	6.05986e-05
SOS2	3.62098e-05	6.0962e-05
HMGN5	3.67797e-05	6.18645e-05
MUTYH	3.72774e-05	6.26438e-05
PLD1	3.75623e-05	6.30645e-05
THY1	3.83203e-05	6.4278e-05
LBP	3.87814e-05	6.49917e-05
CD83	4.02548e-05	6.7399e-05
MTOR	4.03062e-05	6.74232e-05
BATF	4.04136e-05	6.75411e-05
LDHB	4.08332e-05	6.81799e-05
SF3B1	4.23229e-05	7.06027e-05
POLE2	4.26389e-05	7.10648e-05
RPS27A	4.35769e-05	7.2562e-05
KRT17	4.43818e-05	7.38348e-05
SLC1A5	4.67645e-05	7.77278e-05
JAK3	4.79719e-05	7.96622e-05
PLA2G4C	4.80406e-05	7.97038e-05
GPI	4.81956e-05	7.98882e-05
CCL24	4.87517e-05	8.07367e-05
COMP	5.53511e-05	9.15827e-05
ANXA1	5.59396e-05	9.24727e-05
CCL2	5.65239e-05	9.3354e-05
FADD	5.66915e-05	9.35461e-05
CEACAM8	5.70322e-05	9.40233e-05
UBA7	5.84081e-05	9.62047e-05
CYLD	6.03285e-05	9.92782e-05
XPA	6.04703e-05	9.94218e-05
SKP2	6.09422e-05	0.000100108
HMGA1	6.23555e-05	0.000102337
SEMG1	6.26166e-05	0.000102646
SHC1	6.26564e-05	0.000102646
RAC1	6.29496e-05	0.000103034
OAS1	6.42701e-05	0.000105101
HDAC6	6.5812e-05	0.000107526
PHGDH	6.61614e-05	0.000108
CCL20	6.81641e-05	0.00011117
SGK1	6.96611e-05	0.00011351
LCN2	7.09978e-05	0.000115585
REL	7.12039e-05	0.000115817
CCND3	7.18176e-05	0.000116712
CTCFL	7.21331e-05	0.00011712
CCL4	7.45224e-05	0.000120892
AKAP1	7.46309e-05	0.00012096
TYMP	7.68479e-05	0.000124443
CENPF	8.00106e-05	0.00012945
HLA-DQA1	8.28309e-05	0.000133894
ICAM2	8.31528e-05	0.000134295
IGFBP3	8.33425e-05	0.000134483
MAGEC1	8.44815e-05	0.0001362
HCK	8.55952e-05	0.000137874
AXL	9.07687e-05	0.000146078
FOSL1	9.18503e-05	0.000147689
GBP2	9.20977e-05	0.000147956
C1S	9.45226e-05	0.000151718
WDR76	9.62681e-05	0.000154384
CD3EAP	9.83387e-05	0.000157566
EIF5AL1	0.000100137	0.000160308
GPSM3	0.000102482	0.000163917
SSX4	0.00010317	0.000164873
EPM2AIP1	0.000104889	0.000167474
RIPK3	0.000108567	0.000173195
FZD5	0.000108709	0.000173269
TNC	0.000108989	0.000173564
GTF3C1	0.000109801	0.000174705
MCAM	0.000112	0.000178049
PDZK1IP1	0.000112602	0.00017885
HSP90B1	0.000113087	0.000179464
LOXL2	0.000113186	0.000179466
TLX1	0.000118246	0.000187325
CUL1	0.000120509	0.000190745
BRD4	0.000125143	0.000197907
CEP55	0.000127241	0.000201052
PTCD2	0.00012809	0.000202218
MFGE8	0.000128807	0.000203175
MNAT1	0.00012988	0.000204689
CD40	0.000130635	0.000205703
NEIL1	0.000132888	0.000208961
TAB1	0.000132933	0.000208961
HDAC3	0.000135966	0.000213543
RB1	0.000137814	0.000216261
CYBB	0.000138231	0.000216728
PEBP1	0.000138429	0.000216852
MERTK	0.000146919	0.000229955
BCL6	0.000151124	0.000236333
IL6ST	0.000151832	0.000237237
NANOG	0.000157421	0.00024576
IDO1	0.000158754	0.000247629
WNT5A	0.000160946	0.000250833
TMPRSS2	0.000161176	0.000250977
RIPK1	0.000161732	0.000251629
BCL10	0.000163819	0.000254659
SMO	0.000166888	0.000259209
COL5A2	0.000169525	0.00026308
FOXC1	0.00016995	0.000263517
A2M	0.0001786	0.000276694
MNX1	0.000179943	0.000278537
ATG12	0.000180793	0.000279605
ITPK1	0.000180939	0.000279605
TSPAN7	0.000183181	0.00028283
SNAI1	0.000189178	0.000291843
INHBA	0.000195728	0.000301692
HLA-DQB1	0.000198417	0.000305579
CFB	0.000200583	0.000308505
RELB	0.000200655	0.000308505
VCAN	0.000202279	0.00031074
SAA1	0.000207539	0.000318553
NDUFB8	0.000217285	0.000333231
NOD1	0.000220638	0.000338089
NCOR1	0.000223029	0.000341466
TRAF6	0.000225932	0.000345621
MSH2	0.00022874	0.000349624
LCOR	0.000233324	0.000356332
PPP3R1	0.000234512	0.000357846
PPARG	0.00023588	0.000359633
TAP1	0.000237088	0.000361173
STAT6	0.000241811	0.000368062
CCNO	0.000257546	0.000391685
SFRP4	0.00026381	0.000400877
H3C8	0.000269918	0.000409817
RBL2	0.000284554	0.000431679
SOCS1	0.0002891	0.000438212
FBXW7	0.000290925	0.000440613
MLH1	0.000295217	0.000446742
E2F1	0.000298553	0.000451416
EWSR1	0.000311342	0.000470364
EFNA1	0.000317225	0.000478855
NOTCH3	0.000318999	0.000481136
TRAF1	0.000322392	0.000485851
ASXL1	0.000326074	0.000490994
CDC25C	0.00034318	0.000516326
RFC3	0.000354291	0.000532604
ELMO1	0.000354679	0.000532749
IRF1	0.000361194	0.000542088
ITGB1	0.000365822	0.000548583
CXXC5	0.000370614	0.000555312
PPP2CB	0.000377667	0.000565416
CXCL8	0.000384196	0.000574719
MYBL2	0.000387308	0.0005789
L1CAM	0.000391451	0.000584614
PRDM1	0.000394552	0.000588763
MAGEA3	0.00039637	0.000590993
PMS2	0.000402559	0.000599731
RPS6KA6	0.000410846	0.000611578
IFI6	0.000418721	0.000622792
THEM4	0.000433549	0.000644322
ORC6	0.000440427	0.00065401
FGF20	0.00044792	0.000664596
ATP2A2	0.000456834	0.000677272
RHOA	0.000469315	0.00069521
ICOSLG	0.000480668	0.000711451
ETS1	0.000482439	0.000713494
NKD1	0.000489437	0.000723257
PUM1	0.000491151	0.000725203
MAP3K7	0.000499075	0.000736308
COX6B1	0.000499512	0.000736357
RASA4	0.000519846	0.000765714
HLA-DPA1	0.000524931	0.00077258
HELLS	0.000536642	0.00078918
ME2	0.000540777	0.00079462
CXCL16	0.000544725	0.000799553
SMAD5	0.000545011	0.000799553
P4HA1	0.000546564	0.000801189
IER3	0.000553347	0.00081048
PSMB9	0.000557483	0.000815883
BIRC3	0.000569155	0.000831036
MME	0.000569175	0.000831036
SMAD4	0.000569203	0.000831036
NDC80	0.000570328	0.000832013
PKM	0.000586588	0.00085505
FGF19	0.000627744	0.000914312
HLA-B	0.000643174	0.000936038
GPR160	0.000643751	0.000936132
SMC3	0.00067116	0.000975213
CDK1	0.000674879	0.000979836
PSEN2	0.000686114	0.000995356
ALDOA	0.000761093	0.00110325
RUNX1	0.000789401	0.00114338
LYZ	0.000797466	0.00115414
NFIL3	0.000798596	0.00115486
FANCL	0.000803733	0.00116137
FANCB	0.000813532	0.0011746
DUSP1	0.000814345	0.00117485
PURA	0.000852115	0.00122836
TWF1	0.000872973	0.00125744
TBP	0.000884992	0.00127375
SRP54	0.00092623	0.00133205
SERPINA1	0.000929411	0.00133557
H3C10	0.000935901	0.00134384
FLT1	0.000941305	0.00135054
C3	0.000942781	0.00135159
SIGIRR	0.000976949	0.00139948
PVRIG	0.000985086	0.00141002
MECOM	0.00101731	0.001455
CDC14B	0.00102144	0.00145977
ARNT	0.00102323	0.00146118
APH1B	0.00102593	0.00146389
DEFB1	0.00104867	0.00149517
U2AF1	0.00107254	0.00152801
TMEM173	0.00109018	0.00155193
NCF4	0.00112204	0.00159604
PLK1	0.00117547	0.00167075
NF1	0.00119725	0.00170038
PRKACA	0.00121354	0.00172217
PYCR2	0.00121613	0.0017245
HRAS	0.00124053	0.00175774
NF2	0.00128369	0.00181748
CD97	0.00134069	0.00189671
DDIT3	0.00136149	0.00192464
BIRC7	0.00142747	0.00201636
MBNL3	0.00144528	0.00203994
FANCG	0.00145602	0.0020535
FANCA	0.00148883	0.00209815
PLA2G4F	0.00149265	0.00210191
DMBT1	0.0015428	0.00217086
TMUB2	0.0015706	0.00220828
MAVS	0.00157567	0.0022137
IL7	0.00164382	0.00230767
HDAC1	0.00164788	0.00231159
CASP3	0.00165027	0.00231234
NBN	0.00165095	0.00231234
RSAD2	0.00165653	0.00231839
CCNE1	0.00169538	0.00237094
MAP2K1	0.00173905	0.00243014
CNOT2	0.00175172	0.00244597
ANLN	0.00176389	0.00246108
GNA11	0.00183645	0.00256037
PSMC4	0.00190528	0.0026543
CXXC4	0.00193772	0.00269743
FUBP1	0.00194945	0.00271169
CDC25A	0.00195792	0.0027214
BAX	0.00199185	0.00276646
ARMH3	0.00201718	0.0027995
IFI16	0.00203453	0.00282145
ZC3H12A	0.00206233	0.00285783
HLA-E	0.00208597	0.00288838
XRCC4	0.00210391	0.00291102
APP	0.00212669	0.00294031
EXO1	0.00214598	0.00296474
RRM2	0.00216008	0.00298195
H3-5	0.00220295	0.00303884
LAMA3	0.00220974	0.00304591
SYK	0.00221583	0.00305199
CREBBP	0.00221797	0.00305263
PSMB8	0.00224372	0.00308576
NFATC3	0.00226611	0.0031142
EHHADH	0.00242457	0.00332945
MLLT3	0.00243136	0.00333626
SPANXB1	0.00243336	0.0033365
CXCL9	0.00244117	0.00334469
RAD52	0.00249432	0.00341495
EPCAM	0.00254478	0.00348143
CXCL11	0.00266201	0.00363908
EGFR	0.0026658	0.00364153
GMIP	0.00269505	0.00367874
DOCK9	0.00271921	0.00370894
MCM4	0.0027457	0.00374227
MKI67	0.0027629	0.0037629
IRF8	0.00277681	0.00377903
BCOR	0.00287066	0.00390385
ICAM1	0.00290171	0.00394313
KRAS	0.00291753	0.00396167
CTSS	0.00310361	0.00421122
JAG2	0.00311916	0.00422918
ATP11C	0.00313293	0.00424469
MDM2	0.0031385	0.00424908
IFIT3	0.00319134	0.00431742
PSEN1	0.00320812	0.0043369
SHC2	0.00321991	0.00434962
F2RL1	0.00331026	0.00446836
SOD2	0.00335199	0.00452125
FEN1	0.0033544	0.00452125
ACTR3B	0.00336858	0.00453702
SERPING1	0.00349638	0.00470568
ETV7	0.00364929	0.00490785
MAD2L2	0.00370245	0.00497568
NDUFB11	0.0038247	0.00513618
MMP9	0.0038326	0.00514301
ERCC2	0.00383941	0.00514837
RUNX3	0.00385118	0.00516035
TFE3	0.00392055	0.00524945
OAT	0.00397177	0.00531413
IDH2	0.00398912	0.00533343
PCK2	0.00408268	0.00545454
STAT2	0.00417555	0.00557453
TNFAIP3	0.00419161	0.00559188
EGR1	0.00430499	0.00573894
TNFRSF11B	0.00440804	0.00587196
IKBKE	0.00441121	0.00587196
DKK4	0.00445489	0.00592579
BRD2	0.00449158	0.00597024
NDUFA2	0.00458542	0.00609053
GOT2	0.00471095	0.00624916
HLA-DMA	0.00471169	0.00624916
TNFRSF25	0.0048165	0.00638353
UBE2T	0.00485531	0.00643029
IRF2	0.00486261	0.00643529
TGFBR1	0.00495405	0.00655156
SPRY2	0.00501924	0.00663296
C1R	0.0050618	0.00668436
RIPK2	0.00512559	0.0067637
MELK	0.00516486	0.0068106
AMER1	0.00535156	0.0070517
SUV39H2	0.00543652	0.00715848
PLAUR	0.00556502	0.00732239
MDC1	0.00565584	0.00743654
NDUFB10	0.00575764	0.00756493
EYA1	0.00589487	0.00773966
NDUFB4	0.00598583	0.00785344
HLA-DRB4	0.00606431	0.0079507
SIN3A	0.00608164	0.00796769
TTK	0.00609486	0.00797928
FLT3	0.00630255	0.00824527
INPP5D	0.00647721	0.0084677
GADD45B	0.00652097	0.0085188
IFNGR1	0.00667877	0.0087187
ZNF205	0.00668427	0.00871965
ACTA2	0.00671163	0.00874909
GBP4	0.00675185	0.00879523
LRP5	0.0067572	0.00879593
MAML2	0.00689265	0.00896584
PRF1	0.00707972	0.00920263
CXCL3	0.00708789	0.00920669
ATG7	0.00713808	0.00926528
ZBTB20	0.00719504	0.00933259
SAMD9	0.00740328	0.00959587
ACVR2A	0.00763842	0.00989363
CST2	0.00774952	0.0100304
NFKB2	0.00786294	0.01017
NDUFS7	0.00789625	0.0102059
S100A9	0.00792851	0.0102403
BRIP1	0.00823448	0.010628
SMAP1	0.00826034	0.0106536
SSX1	0.00826601	0.0106536
SPP1	0.00830396	0.0106949
MAPK9	0.00838158	0.0107829
FANCF	0.00838404	0.0107829
LRP1	0.00848647	0.0109069
TSC1	0.00853257	0.0109584
CDC7	0.00859548	0.0110315
PSMB5	0.00865055	0.0110943
MMP1	0.00876895	0.0112383
HDAC4	0.00936479	0.0119935
OAS2	0.00944088	0.0120825
PARP9	0.010134	0.0129605
LGR5	0.0101907	0.0130239
ID1	0.0102629	0.013107
BID	0.0103379	0.0131935
MSH6	0.0105419	0.0134444
ITGB4	0.0109401	0.0139425
NR4A1	0.0113838	0.0144979
C4A/B	0.0116047	0.0147689
PARP12	0.0118614	0.0150843
SIRPA	0.0118691	0.0150843
ATF3	0.0119607	0.0151902
STAT3	0.0122256	0.0155159
CDK6	0.0122789	0.0155727
TLR4	0.0124861	0.0158245
PPP3CA	0.0125532	0.0158985
KRT19	0.0126853	0.0160545
PYCR1	0.012753	0.0161291
ALKBH2	0.0128984	0.0163017
CREB5	0.0129832	0.0163975
IL22RA1	0.0135366	0.0170845
CFI	0.013877	0.0175022
NUF2	0.0139344	0.0175623
GTF2H3	0.0140149	0.0176516
BBC3	0.014245	0.017929
SMAD9	0.0144337	0.018154
STAT1	0.0146509	0.0184145
PRKX	0.0146761	0.0184335
GRB7	0.0147036	0.0184554
NDC1	0.014872	0.0186512
NDUFA1	0.0148801	0.0186512
TACSTD2	0.0149053	0.01867
COX6A1	0.0153731	0.0192427
TFRC	0.0154526	0.019329
SLC2A1	0.0157096	0.019637
CBL	0.0157353	0.0196557
TBL1XR1	0.0159007	0.0198487
POLR2A	0.0159168	0.0198553
CXCL1	0.0160277	0.0199799
PTPRR	0.0160689	0.0200175
CXCL10	0.0161248	0.0200735
GRIN2B	0.0163935	0.0203941
UTY	0.0164065	0.0203963
SREBF1	0.0167589	0.0208202
TNFSF15	0.0169052	0.0209877
CD24	0.0169817	0.0210684
NOX1	0.0170746	0.0211693
TBK1	0.017217	0.0213313
BLNK	0.0173111	0.0214334
CMTM4	0.0173795	0.0215035
MXI1	0.0174951	0.0216318
CMTM6	0.0176233	0.0217756
ADA	0.0190311	0.0234991
SP1	0.0194436	0.0239923
EDN1	0.0196205	0.0241941
DNMT1	0.0198083	0.0244093
C1QBP	0.0203093	0.0250098
PKMYT1	0.0203843	0.0250852
CPSF7	0.0206188	0.0253567
HERC6	0.0207613	0.0255147
ITGAV	0.0210879	0.0258922
JAK1	0.0210968	0.0258922
CGAS	0.0215743	0.0264604
SERPINH1	0.0217457	0.0266527
BLVRA	0.0217767	0.0266728
BRCA1	0.0219961	0.0269073
HLA-A	0.0219977	0.0269073
FZD6	0.0221761	0.0271074
DSP	0.0226517	0.0276703
DTX4	0.0228919	0.0279449
BAMBI	0.0229489	0.0279958
WEE1	0.0231908	0.028272
PRDX5	0.023832	0.0290343
PSPH	0.0240564	0.0292882
KIF2C	0.0243003	0.0295654
JAG1	0.024566	0.0298688
EZH2	0.0251851	0.0306011
ITGB8	0.0253685	0.0308033
IL20RA	0.0256167	0.0310841
MYB	0.0258156	0.0312769
GDF15	0.0258186	0.0312769
ALKBH3	0.025827	0.0312769
BMI1	0.0261195	0.0316101
ISG15	0.0261458	0.0316211
MCL1	0.0265547	0.0320942
LTBP1	0.0267937	0.0323617
CD99	0.026876	0.0324396
CCND2	0.0270833	0.0326682
NSD3	0.0272225	0.0328144
PFKFB3	0.0275795	0.0332228
CCNB1	0.0276443	0.0332789
IKBKG	0.0277714	0.0334099
LEFTY1	0.0283432	0.0340753
WNT11	0.0286063	0.034369
NOTCH2	0.0286862	0.0344423
ROCK1	0.0300227	0.0360233
TRAF2	0.0302409	0.0362612
GBP1	0.0313569	0.0375748
BMP4	0.0314364	0.0376453
EFNA2	0.0315065	0.0377045
RICTOR	0.0317091	0.0379221
VHL	0.0322225	0.0385109
E2F3	0.0322453	0.0385129
PBX1	0.0324153	0.0386906
HDAC10	0.0328024	0.0391271
MRPL19	0.0335041	0.039938
DUSP8	0.0339002	0.0403838
CDK2	0.0340636	0.0405519
NDUFA3	0.0344045	0.0409311
ATP5ME	0.0346755	0.0412266
CD9	0.0349556	0.0415325
EP300	0.0351158	0.0416958
RAD51C	0.0354712	0.0420904
CXCL2	0.03565	0.0422751
PTCH1	0.0369916	0.0438374
DST	0.0374784	0.0443856
CDC6	0.0379654	0.0449331
PTTG1	0.0385316	0.0455737
CDKN1A	0.039562	0.0467621
LAMP2	0.0399551	0.0471962
CD55	0.0402532	0.0475175
LYN	0.0408903	0.0482384
UQCRQ	0.0412954	0.0486848
PRKAR2A	0.0413459	0.0487129
YTHDF2	0.0415577	0.0489309
CACNA1D	0.0419366	0.0493451
NSD1	0.0419697	0.0493523
MST1R	0.0424803	0.0499205
SPINK1	0.0426646	0.0501048
NASP	0.0431221	0.0506095
IFIH1	0.0432992	0.0507412
SERINC5	0.0433318	0.0507412
GZMB	0.0433354	0.0507412
CACNG4	0.0433455	0.0507412
TAPBPL	0.0434613	0.0508441
EPHA2	0.04358	0.0509504
H3C2	0.0445147	0.0520098
TNFRSF1A	0.0445476	0.052015
HDAC11	0.0448199	0.0522995
HK1	0.0452299	0.0527441
SF3A1	0.0452718	0.0527593
TAP2	0.0460072	0.0535821
TTPA	0.0462056	0.0537788
TXN2	0.046505	0.0540929
BNIP3L	0.0467477	0.0543405
COL27A1	0.0470946	0.0547088
IDH1	0.0471301	0.0547152
LIG4	0.0488061	0.056625
DAXX	0.0498566	0.0578071
PIK3R1	0.0510137	0.0591111
FH	0.0512255	0.0593189
HOXA11	0.0524003	0.0606408
MSRB2	0.0530702	0.0613772
POLR2D	0.0534554	0.0617835
DDX58	0.0554035	0.0639946
CD59	0.0561377	0.0648016
POLR2H	0.0567538	0.0654714
CCNA2	0.0581042	0.0669868
HLA-DRB5	0.0582786	0.0671188
CTSL	0.0582922	0.0671188
CXADR	0.0588516	0.0677202
ALCAM	0.0590706	0.0679293
COX5B	0.0599589	0.0689074
FOXM1	0.0600677	0.0689891
LGALS3	0.0603294	0.069246
NDUFA12	0.0627079	0.0719309
STK11	0.0635035	0.0727977
PRKCD	0.0637029	0.0729804
ABCF1	0.0639803	0.0732522
IFNAR1	0.0651396	0.0745328
CCNE2	0.0659713	0.0754371
SRSF2	0.0665818	0.0760875
MRE11	0.0667322	0.0762117
IRAK4	0.067031	0.0765051
IRF9	0.0682685	0.0778687
LIF	0.0687111	0.0783246
PIM1	0.0691721	0.078801
SFXN1	0.0701347	0.0798477
IRAK2	0.0711816	0.080989
POLR1B	0.0719071	0.0817635
NDUFB7	0.0726684	0.0825778
HSPB1	0.0735581	0.0835368
B2M	0.0752572	0.0854131
HPRT1	0.0754079	0.0855311
CDC20	0.0766202	0.0868521
MBNL1	0.0779119	0.0882614
IL17RB	0.0781769	0.0885067
COX4I1	0.0783043	0.088596
ATP5F1D	0.0808324	0.0913997
RELA	0.0810919	0.0916364
LEF1	0.0811683	0.0916659
JUN	0.0816249	0.0921246
ZIC2	0.0836963	0.0944041
KDM6A	0.0845464	0.095304
DLL4	0.0853578	0.0961592
PML	0.0874611	0.0984679
AURKB	0.0884632	0.0995348
HLA-F	0.0903615	0.101608
ATG5	0.0929697	0.104476
CDKN1B	0.0937557	0.105295
ITGA3	0.0948396	0.106447
IRF3	0.0953113	0.10691
CKLF	0.0961683	0.107805
SGK2	0.0963055	0.107893
PRKCA	0.0973903	0.109041
MAPK1	0.0988704	0.110631
IL33	0.0993384	0.111086
GABPA	0.0994612	0.111155
TBXAS1	0.100507	0.112256
GUSB	0.100623	0.112315
NFATC2	0.100684	0.112315
ATM	0.100986	0.112584
CREB1	0.105174	0.117181
WIF1	0.106275	0.118336
SMARCB1	0.107019	0.119092
DUSP6	0.10764	0.119709
BST2	0.109713	0.121941
CBLC	0.109784	0.121945
FZD3	0.109857	0.121952
LTBR	0.114831	0.127396
CHEK2	0.115768	0.128357
RYBP	0.118187	0.13096
LFNG	0.122488	0.135644
DEPTOR	0.122686	0.13578
FZD7	0.12415	0.137318
MAP3K1	0.124293	0.137392
CD58	0.126712	0.139982
IRF7	0.127819	0.141116
DUSP10	0.127894	0.141116
TXNIP	0.128791	0.14202
UQCR11	0.12953	0.142749
LGALS9	0.130263	0.14347
BRD3	0.132319	0.145646
HLA-DRB3	0.132853	0.146147
MAPK8	0.133255	0.1465
ASL	0.134095	0.147335
PLA2G6	0.135854	0.149177
POLD1	0.138076	0.151527
SMAD3	0.138573	0.15198
FUT4	0.140411	0.153904
HLA-DRA	0.144509	0.1583
PPL	0.151957	0.166359
TOLLIP	0.153816	0.168294
PIK3R2	0.154247	0.168664
BIRC5	0.154921	0.169299
CD276	0.158313	0.172903
FLNB	0.158472	0.172973
KEAP1	0.163492	0.178346
NECTIN2	0.163981	0.178773
ABL1	0.165593	0.180423
ITGA9	0.16692	0.18176
IHH	0.16729	0.182054
GADD45A	0.168633	0.183406
DPP4	0.169245	0.183962
ATF1	0.174131	0.18916
RBX1	0.174722	0.18969
PIK3CB	0.175377	0.190288
ATF2	0.175657	0.190478
CYFIP2	0.178994	0.19398
FOS	0.179403	0.194308
SOS1	0.183107	0.198203
SLC25A1	0.183834	0.198872
HES1	0.185459	0.200511
HLA-C	0.189921	0.205214
KDM5C	0.191329	0.206613
PMAIP1	0.19184	0.207042
KRT10	0.195925	0.211326
PBRM1	0.196049	0.211335
PGPEP1	0.197447	0.212716
MYD88	0.197783	0.212952
ARID2	0.198555	0.213658
PIK3CA	0.200325	0.215435
ARID1B	0.200571	0.215573
DAB2	0.206487	0.2218
TCF3	0.212749	0.228393
TLK2	0.215229	0.230919
MEN1	0.215375	0.23094
SBNO2	0.216154	0.231639
NDUFS8	0.216592	0.231972
LRP6	0.220121	0.235614
FOXA2	0.220281	0.235646
MTF2	0.222031	0.237371
CD164	0.222153	0.237371
AKT1	0.231073	0.246757
BAP1	0.231209	0.246758
MAPK3	0.231578	0.247007
PLCB1	0.232076	0.247394
TPM1	0.23549	0.250887
TMEM45B	0.236402	0.251711
SPRY4	0.236625	0.251802
CD74	0.24887	0.264678
IFNAR2	0.253531	0.269478
ITGA1	0.254517	0.270368
HNF1A	0.255612	0.271374
PYCR3	0.260577	0.276484
ERBB2	0.264876	0.280882
DNMT3A	0.266966	0.282935
NDUFA13	0.274326	0.290566
GRB2	0.274795	0.290894
TNFSF10	0.277019	0.293054
CD63	0.277157	0.293054
GSK3B	0.278492	0.294295
ACY1	0.282056	0.297889
RPTOR	0.300371	0.317049
SERINC1	0.302225	0.318821
EIF2B4	0.305826	0.322433
ENG	0.306268	0.322714
ST6GAL1	0.308286	0.324652
PDGFA	0.309041	0.325259
MCM2	0.309905	0.32598
ACVR1B	0.312911	0.328953
MCM5	0.320047	0.336262
NTHL1	0.326251	0.342582
ENO1	0.327375	0.343565
COL17A1	0.333763	0.350067
NT5E	0.335423	0.351607
PTEN	0.339383	0.355553
PRLR	0.358981	0.375869
TNFRSF1B	0.359209	0.375893
IKBKB	0.360524	0.377052
ACSF3	0.370564	0.38733
REPS1	0.372452	0.389081
GNG12	0.375867	0.392424
SLC39A6	0.379735	0.396236
RAF1	0.384128	0.400415
NSD2	0.384179	0.400415
IGF1R	0.385968	0.40205
SERPINB5	0.3866	0.402479
POLB	0.388039	0.403747
NOTCH1	0.391681	0.407304
ITGB6	0.39254	0.407965
DNAJC14	0.398894	0.414332
ARID1A	0.402992	0.418178
EFNA3	0.403055	0.418178
BMP7	0.403644	0.418551
MRM2	0.410063	0.424966
PSMB10	0.419894	0.434907
RFC4	0.427422	0.442454
CXCL14	0.437152	0.452269
CHEK1	0.437723	0.452603
FOXO4	0.447931	0.462892
EIF4EBP1	0.448181	0.462892
ABCB1	0.457765	0.472523
PLOD2	0.462852	0.477504
IFI35	0.467845	0.482382
NFKB1	0.482783	0.497504
TRIM21	0.484401	0.498889
RGMB	0.489561	0.503919
STAT5B	0.490986	0.505101
UBB	0.492445	0.506316
TYMS	0.493201	0.506808
KMT2C	0.496005	0.509195
E2F5	0.496081	0.509195
MGMT	0.496824	0.50967
SERINC2	0.509682	0.522567
PITX2	0.513189	0.525867
TANK	0.52067	0.533234
FBP1	0.52685	0.53926
CAPN2	0.530168	0.542352
NLRC5	0.53893	0.551006
MAP2K2	0.541124	0.55294
MIB1	0.544439	0.556017
KMT2D	0.549886	0.561265
SPOP	0.550198	0.56127
ERCC3	0.550785	0.561548
HDAC5	0.551086	0.561548
PSAT1	0.575023	0.585612
PRKAR1B	0.578938	0.58927
PROM1	0.588296	0.598462
MDM4	0.596871	0.606846
PRC1	0.625559	0.63566
JUNB	0.628349	0.638139
TYK2	0.629888	0.639347
CXCL5	0.639494	0.648736
HOXA9	0.64533	0.654293
LAMA5	0.679447	0.688502
TNFRSF10B	0.689158	0.697954
THBS1	0.689578	0.697993
CD68	0.709184	0.71744
P4HA2	0.712576	0.720471
SETD2	0.721339	0.728928
TAPBP	0.756381	0.763916
NECTIN1	0.760801	0.767954
GNG4	0.810656	0.817826
IRS1	0.833941	0.840852
DDIT4	0.844312	0.850839
PPP3CB	0.856885	0.863033
HACD2	0.869597	0.875353
IL4R	0.870674	0.875906
ALDOC	0.871106	0.875906
VEGFB	0.879106	0.883358
SPRED1	0.879486	0.883358
APOL6	0.907974	0.91147
H2AX	0.920124	0.923159
PGM2	0.923679	0.926217
CEBPA	0.939734	0.941798
SPRY1	0.961997	0.963581
SFN	0.977887	0.978959
ASNS	0.993766	0.994311
ANKRD28	0.997302	0.997302
